# Supplementary material for: Stereoselective assembly of C-oligosaccharides via modular difunctionalization of glycals
Source: Nat Commun. 2024 Mar 30;15:2794. doi: 10.1038/s41467-024-47060-7 (PMC10981691; doi:10.1038/s41467-024-47060-7)
Supplement: Supplementary file 3 — Source Data [file 41467_2024_47060_MOESM3_ESM.xlsx]

## Sheet: Sheet1
Cartesian Coordinates
1h
C	-0.042329	0.837034	-0.333545
C	-0.768256	-0.475357	-0.183051
C	-0.151346	-1.66286	-0.234718
C	1.89696	-0.674082	-0.942081
C	1.46557	0.580983	-0.179683
H	-0.656156	-2.61405	-0.105391
H	-0.224262	1.2529	-1.33587
H	1.64824	-0.550434	-2.00718
H	1.66727	0.431991	0.886815
O	1.181	-1.83312	-0.458418
O	-0.458669	1.7664	0.656313
O	2.17799	1.69859	-0.687801
C	3.39336	-0.954627	-0.828602
H	3.91472	-0.212942	-1.43946
H	3.5964	-1.95631	-1.23891
C	3.00504	2.35234	0.272434
H	3.50955	3.16624	-0.255235
H	3.75053	1.66254	0.685751
C	-0.648211	3.08831	0.17047
H	0.269591	3.49284	-0.274503
H	-1.4559	3.12929	-0.57558
O	3.92551	-0.821904	0.476683
C	3.6203	-1.88892	1.36678
H	2.56246	-1.89933	1.65427
H	3.86734	-2.86326	0.918971
I	-2.89415	-0.405067	0.078577
H	-0.933338	3.6973	1.0324
H	2.4034	2.77224	1.09039
H	4.23703	-1.73718	2.25669
A1
C	3.37431	0.68705	-0.46741
C	2.52799	-0.528697	-0.174528
C	2.06563	-0.786177	1.11016
C	3.15607	1.16799	2.01079
C	3.05985	1.75011	0.59649
H	1.7029	-1.76153	1.41609
H	4.44369	0.432763	-0.401056
H	4.19465	0.844832	2.18194
H	2.04047	2.10304	0.419689
O	2.30534	0.016304	2.19569
O	3.0838	1.19257	-1.76143
O	3.99237	2.81844	0.49664
C	2.80207	2.19656	3.08403
H	3.59796	2.94633	3.09604
H	2.7769	1.69325	4.06306
C	3.3878	4.07818	0.215984
H	4.19675	4.81287	0.180159
H	2.67287	4.35704	1.00117
C	4.21715	1.67588	-2.47051
H	4.71589	2.49071	-1.93242
H	4.94351	0.870341	-2.65598
O	1.598	2.90627	2.85063
C	0.408829	2.18691	3.16307
H	0.210976	1.39407	2.43506
H	0.468512	1.73942	4.16651
Pd	0.427257	-0.136839	-0.327328
I	2.94469	-2.24456	-1.49625
N	-1.04479	-2.48456	3.11494
C	-0.703425	-1.09875	3.43583
H	-1.09458	-0.423261	2.67844
H	-1.14517	-0.826415	4.40205
H	0.38531	-0.946835	3.49139
C	-0.451458	-3.4161	4.05935
H	0.6536	-3.43484	4.02704
H	-0.745462	-3.11951	5.07248
H	-0.821904	-4.42896	3.87679
C	-1.06324	-2.86083	1.75038
C	-0.217132	-3.87193	1.26201
C	-1.98644	-2.25934	0.848807
C	-0.278082	-4.29617	-0.066439
H	0.511006	-4.329	1.92323
C	-2.03792	-2.71448	-0.473818
C	-1.1942	-3.72256	-0.942542
H	0.401499	-5.07128	-0.409448
H	-2.77335	-2.281	-1.14276
H	-1.25868	-4.05002	-1.9758
C	-2.95621	-1.2172	1.3027
C	-2.99869	0.098642	0.77297
C	-3.87262	-1.57078	2.30667
C	-3.95449	1.00155	1.27186
C	-4.81565	-0.66593	2.78653
C	-4.85597	0.628959	2.26723
H	-3.99037	2.01383	0.884741
H	-5.51383	-0.969922	3.56183
H	-5.58304	1.3485	2.63406
H	-3.82345	-2.57411	2.71653
P	-1.76923	0.642744	-0.506291
C	-1.89548	2.48983	-0.519514
C	-0.879998	3.22303	0.113549
C	-2.93444	3.1886	-1.15675
C	-0.912226	4.61802	0.136218
H	-0.054492	2.69734	0.578197
C	-2.96422	4.58441	-1.13938
H	-3.71867	2.64423	-1.67435
C	-1.95651	5.30243	-0.489373
H	-0.11615	5.16379	0.635739
H	-3.77319	5.11127	-1.63856
H	-1.98147	6.38884	-0.47999
C	-2.58571	0.20522	-2.10485
C	-1.77273	0.102597	-3.24485
C	-3.96441	-0.024147	-2.22771
C	-2.32929	-0.213537	-4.48463
H	-0.700038	0.261044	-3.15666
C	-4.51902	-0.347437	-3.46868
H	-4.6041	0.037413	-1.35189
C	-3.70363	-0.44119	-4.59881
H	-1.6883	-0.291852	-5.35859
H	-5.58753	-0.528735	-3.55021
H	-4.13564	-0.696532	-5.56266
H	2.87044	4.06165	-0.75292
H	-0.410103	2.91051	3.13848
H	3.84727	2.04482	-3.4306
1-TS
C	-3.24492	-1.02853	-0.739352
C	-2.20457	0.023419	-1.00882
C	-2.33635	1.30617	-0.567467
C	-4.39741	0.828106	0.568443
C	-3.96028	-0.6412	0.563924
H	-1.68608	2.11321	-0.885487
H	-3.98844	-1.05732	-1.54694
H	-5.15479	0.968127	-0.216242
H	-3.25873	-0.817867	1.38518
O	-3.31209	1.7418	0.280454
O	-2.67324	-2.3171	-0.557676
O	-5.13347	-1.42209	0.720432
C	-5.01608	1.23064	1.90938
H	-6.02712	0.818684	1.9499
H	-5.07696	2.32969	1.95041
C	-5.0485	-2.39101	1.76156
H	-6.00441	-2.92187	1.77211
H	-4.88992	-1.90489	2.73341
C	-3.1226	-3.30103	-1.47949
H	-4.20916	-3.45071	-1.40552
H	-2.86031	-3.03464	-2.51194
O	-4.35335	0.715508	3.05115
C	-3.07342	1.27522	3.30878
H	-2.31901	0.936358	2.58672
H	-3.10234	2.37446	3.28606
Pd	-0.280147	-0.273814	-0.402937
I	-1.08407	-0.327411	-3.17327
N	0.452825	3.87306	0.946614
C	-0.199589	2.94911	1.87529
H	-1.25346	2.78411	1.60412
H	0.304637	1.98349	1.87879
H	-0.160822	3.36289	2.8902
C	-0.249465	5.14433	0.878773
H	-0.323221	5.55628	1.89155
H	0.309613	5.85185	0.259754
H	-1.27699	5.062	0.478712
C	0.932757	3.33101	-0.272237
C	0.418452	3.74433	-1.5131
C	1.99435	2.38513	-0.260644
C	0.929436	3.24757	-2.71383
H	-0.399844	4.45576	-1.5455
C	2.49253	1.90564	-1.47838
C	1.96991	2.32355	-2.70247
H	0.499072	3.57947	-3.65474
H	3.3243	1.20898	-1.46175
H	2.3729	1.92799	-3.62961
C	2.6552	1.96994	1.01271
C	2.70226	0.628555	1.46448
C	3.28077	2.96451	1.7827
C	3.38435	0.33327	2.65875
C	3.95197	2.65713	2.96304
C	4.00721	1.33299	3.40295
H	3.42059	-0.691031	3.015
H	4.43083	3.44694	3.53566
H	4.52866	1.07814	4.32168
H	3.22583	3.99208	1.43895
P	1.81778	-0.713625	0.540399
C	1.67437	-2.0541	1.80388
C	0.578026	-1.995	2.6818
C	2.57948	-3.11857	1.92062
C	0.400023	-2.96911	3.66321
H	-0.140556	-1.18384	2.58737
C	2.39381	-4.10031	2.89803
H	3.42954	-3.18509	1.249
C	1.30776	-4.02703	3.772
H	-0.451664	-2.90867	4.33558
H	3.10005	-4.92291	2.97399
H	1.16502	-4.79229	4.5302
C	3.09962	-1.34882	-0.624682
C	2.66558	-1.94888	-1.81648
C	4.47697	-1.24564	-0.373208
C	3.59148	-2.44758	-2.7343
H	1.60173	-2.00516	-2.03229
C	5.4015	-1.74011	-1.29541
H	4.82843	-0.769494	0.53759
C	4.96054	-2.34315	-2.47647
H	3.24221	-2.90627	-3.65544
H	6.46551	-1.6506	-1.09282
H	5.68149	-2.72303	-3.19544
H	-2.78239	0.944204	4.30965
H	-4.23768	-3.1052	1.57111
H	-2.6144	-4.23082	-1.21158
A
C	-2.18575	-1.07767	1.00755
C	-1.16305	-1.14198	-0.093732
C	-1.48312	-1.50344	-1.33863
C	-3.70727	-2.07796	-0.720851
C	-3.57995	-1.00518	0.366798
H	-0.773559	-1.57584	-2.15566
H	-2.11958	-1.98497	1.62564
H	-3.4934	-3.06221	-0.273373
H	-3.68942	-0.019861	-0.098273
O	-2.75137	-1.84288	-1.76787
O	-1.97441	0.065565	1.84161
O	-4.57949	-1.21347	1.35985
C	-5.10208	-2.14111	-1.3349
H	-5.78305	-2.507	-0.561256
H	-5.09515	-2.8623	-2.16661
C	-5.50822	-0.140648	1.4684
H	-6.2325	-0.427962	2.23602
H	-6.02763	0.032573	0.517701
C	-2.26558	-0.156935	3.21432
H	-3.30535	-0.467398	3.36179
H	-1.60007	-0.922739	3.64116
O	-5.61869	-0.88833	-1.75578
C	-5.1947	-0.478213	-3.04834
H	-4.11693	-0.294746	-3.08642
H	-5.45381	-1.23301	-3.80765
Pd	0.741507	-0.720604	0.355148
I	1.17701	-3.32938	0.969478
N	3.63874	-0.874068	-2.42211
C	2.275	-0.88166	-2.96041
H	1.69795	-0.045389	-2.5671
H	2.32048	-0.778968	-4.04965
H	1.74523	-1.81565	-2.71079
C	4.47586	-1.88339	-3.05712
H	4.15284	-2.91691	-2.84468
H	4.43735	-1.73469	-4.141
H	5.51437	-1.76767	-2.73392
C	3.76194	-0.723729	-1.02427
C	4.42676	-1.67118	-0.230392
C	3.23383	0.440401	-0.385714
C	4.54595	-1.5149	1.15066
H	4.82058	-2.57176	-0.68464
C	3.34167	0.556847	1.01644
C	3.98664	-0.412596	1.78856
H	5.05028	-2.28372	1.7283
H	2.98054	1.46438	1.48944
H	4.0561	-0.292316	2.86492
C	2.81291	1.6415	-1.17612
C	1.55627	2.27452	-1.0436
C	3.75413	2.19809	-2.05888
C	1.28398	3.44117	-1.77994
C	3.47329	3.35273	-2.78397
C	2.23318	3.98071	-2.64388
H	0.310651	3.914	-1.69664
H	4.22108	3.76162	-3.45777
H	2.00309	4.87944	-3.20904
H	4.71342	1.70494	-2.17263
P	0.285746	1.53753	0.068529
C	-1.31211	2.05304	-0.658873
C	-1.55045	1.8122	-2.02149
C	-2.33814	2.58216	0.134221
C	-2.78753	2.11872	-2.58452
H	-0.766952	1.39046	-2.64437
C	-3.58027	2.87854	-0.431545
H	-2.17626	2.7427	1.19334
C	-3.80786	2.64933	-1.78929
H	-2.95852	1.93433	-3.64111
H	-4.37115	3.28382	0.193429
H	-4.77657	2.87524	-2.22577
C	0.432484	2.48875	1.63627
C	0.46296	1.80085	2.85779
C	0.533375	3.88878	1.6321
C	0.586706	2.50331	4.05795
H	0.383318	0.719096	2.86232
C	0.652362	4.5883	2.83324
H	0.526129	4.4358	0.694324
C	0.679561	3.89679	4.04778
H	0.610886	1.95985	4.99838
H	0.728856	5.67199	2.81998
H	0.776833	4.44314	4.98189
H	-2.08684	0.792032	3.72723
H	-5.00588	0.787592	1.77745
H	-5.73023	0.448733	-3.2734
B
C	-0.589569	1.63527	0.440209
C	0.132311	0.67962	-0.463248
C	-0.168259	0.572619	-1.75953
C	-2.22295	1.73173	-1.48954
C	-1.59154	2.50613	-0.327553
H	0.364166	-0.057487	-2.46665
H	-1.11277	1.05019	1.19974
H	-2.76892	0.864541	-1.08897
H	-1.05522	3.37376	-0.727419
O	-1.20071	1.25043	-2.38497
O	0.357108	2.48297	1.11508
O	-2.61613	2.92584	0.584583
C	-3.21938	2.55498	-2.29751
H	-4.12245	2.6763	-1.69494
H	-3.48875	1.98989	-3.20244
C	-2.85991	4.32899	0.596118
H	-3.71047	4.49726	1.26349
H	-3.10035	4.70172	-0.405265
C	0.048022	2.6962	2.48681
H	-0.899228	3.24264	2.60427
H	-0.010048	1.73738	3.01611
O	-2.78191	3.86643	-2.62944
C	-1.79163	3.92928	-3.64636
H	-0.82793	3.52585	-3.31489
H	-2.10655	3.37342	-4.54318
Pd	1.42721	-0.54513	0.458383
N	3.0873	-3.67154	-1.41824
C	2.69666	-2.62303	-2.36222
H	3.06449	-1.65064	-2.0388
H	3.12727	-2.84326	-3.3447
H	1.59846	-2.55053	-2.46519
C	2.7196	-4.99329	-1.90064
H	1.62656	-5.13961	-1.99425
H	3.16045	-5.14088	-2.89182
H	3.11448	-5.76246	-1.23115
C	2.83667	-3.39598	-0.051023
C	1.99286	-4.195	0.730448
C	3.48274	-2.28251	0.567276
C	1.75171	-3.90792	2.07693
H	1.47992	-5.0379	0.281697
C	3.20858	-2.00422	1.92537
C	2.34734	-2.80904	2.68136
H	1.06662	-4.53524	2.6389
H	3.75638	-1.19911	2.40726
H	2.14374	-2.56164	3.71737
C	4.63513	-1.57827	-0.085212
C	4.68092	-0.187629	-0.323642
C	5.76753	-2.35135	-0.396151
C	5.86234	0.395446	-0.813785
C	6.92484	-1.76581	-0.900105
C	6.97888	-0.383007	-1.10181
H	5.89691	1.4656	-0.992762
H	7.78825	-2.38524	-1.12665
H	7.88191	0.082399	-1.48648
H	5.72721	-3.4226	-0.228324
P	3.17709	0.839021	-0.032363
C	3.01917	1.89631	-1.51994
C	3.48179	1.48021	-2.7762
C	2.26514	3.07802	-1.42124
C	3.20941	2.24309	-3.91473
H	4.05829	0.565363	-2.8732
C	2.00351	3.83902	-2.55956
H	1.85558	3.37628	-0.461891
C	2.47373	3.42469	-3.80935
H	3.57684	1.91278	-4.88263
H	1.42004	4.75148	-2.47141
H	2.26295	4.01691	-4.69564
C	3.66153	1.98439	1.31972
C	3.21082	1.7107	2.61924
C	4.49837	3.08877	1.09995
C	3.61176	2.51562	3.68691
H	2.52009	0.889647	2.78782
C	4.89009	3.89687	2.16783
H	4.82704	3.333	0.094213
C	4.4536	3.60762	3.46372
H	3.25287	2.29648	4.68885
H	5.53399	4.75341	1.98764
H	4.76085	4.23762	4.29404
C	-0.920749	-1.54144	1.87173
O	-1.99619	-2.21758	1.95819
O	-0.127786	-1.83521	0.817892
O	-0.582347	-0.603994	2.6682
Cs	-3.68778	0.392929	2.58696
Cs	-2.2517	-2.8315	-1.13349
I	-5.61152	-0.507311	-0.959767
H	-1.98752	4.87577	0.984041
H	0.861267	3.29721	2.90131
H	-1.67682	4.98638	-3.90564
B1-N8
C	3.44891	-1.38965	-1.87018
C	2.46706	-1.41171	-0.719184
C	2.59812	-2.35775	0.218861
C	4.50009	-3.40513	-0.794804
C	4.76747	-2.03175	-1.42632
H	1.91805	-2.47198	1.05702
H	3.05575	-1.97707	-2.71612
H	4.07008	-4.05774	-1.5727
H	5.23461	-1.3781	-0.685237
O	3.57839	-3.33478	0.298156
O	3.64989	-0.04601	-2.33048
O	5.63726	-2.23117	-2.54285
C	5.7785	-4.06794	-0.281644
H	6.37106	-4.38731	-1.14333
H	5.49725	-4.9581	0.303695
C	6.91517	-1.62539	-2.39339
H	7.5008	-1.9018	-3.27512
H	7.4227	-1.97894	-1.48777
C	3.99853	0.080772	-3.69975
H	4.97814	-0.350424	-3.92595
H	3.25138	-0.406648	-4.34674
O	6.62915	-3.22045	0.473042
C	6.14017	-2.85819	1.75932
H	5.31893	-2.13644	1.70425
H	5.79404	-3.74199	2.31596
Pd	0.852345	-0.163992	-0.514682
N	-1.38193	4.41919	-0.916033
C	-1.57205	4.08741	0.495607
H	-1.22284	3.07179	0.688809
H	-1.06337	4.8015	1.1582
H	-2.64514	4.11504	0.735094
C	-2.34058	5.34812	-1.47208
H	-3.33491	4.9022	-1.67461
H	-2.49752	6.16933	-0.763112
H	-1.96672	5.77602	-2.40684
C	-0.589088	3.63061	-1.75782
C	-1.0334	3.30316	-3.05583
C	0.698003	3.17591	-1.34906
C	-0.260121	2.51648	-3.91187
H	-1.99646	3.66945	-3.40084
C	1.44453	2.3742	-2.21855
C	0.97638	2.0337	-3.4914
H	-0.633924	2.28184	-4.90587
H	2.43078	2.04154	-1.91736
H	1.5843	1.42083	-4.14749
C	1.32428	3.70378	-0.100068
C	1.82806	2.95065	0.984834
C	1.44441	5.1092	-0.041576
C	2.40255	3.63292	2.07867
C	2.00966	5.76449	1.04372
C	2.48875	5.01815	2.12315
H	2.78947	3.06243	2.91661
H	2.08344	6.84872	1.04522
H	2.93335	5.50761	2.98508
H	1.06699	5.68613	-0.879635
P	1.85302	1.09786	1.1372
C	0.964735	0.763265	2.71356
C	0.035455	1.66043	3.25213
C	1.14571	-0.48503	3.33354
C	-0.678334	1.32829	4.40663
H	-0.141927	2.61464	2.77052
C	0.447388	-0.808456	4.49438
H	1.84229	-1.20208	2.91096
C	-0.468416	0.101308	5.03704
H	-1.39921	2.03439	4.80968
H	0.616237	-1.7693	4.9743
H	-1.00946	-0.145282	5.94791
C	3.63691	0.851448	1.56179
C	4.56014	0.932755	0.508143
C	4.11591	0.684896	2.86979
C	5.92997	0.856465	0.758737
H	4.20911	1.02097	-0.51389
C	5.48934	0.598679	3.11619
H	3.42533	0.625995	3.70404
C	6.40056	0.688422	2.06384
H	6.62929	0.913072	-0.071239
H	5.84262	0.464994	4.13529
H	7.46777	0.620183	2.25625
C	-1.54259	0.265738	0.914929
O	-1.13611	-0.920483	1.14522
O	-0.83937	1.01767	0.04845
O	-2.58411	0.794483	1.42282
Cs	-3.896	1.3982	-1.27061
Cs	-3.3932	-1.86212	2.85946
I	-5.86415	-2.07137	-0.467942
C	-0.892382	-3.22791	-3.70868
C	0.159452	-2.90107	-2.58856
C	-1.73649	-1.94635	-1.80037
C	-2.19999	-2.56185	-3.16555
H	-0.589561	-2.84131	-4.68752
H	-1.00874	-4.31311	-3.80294
H	-2.60324	-1.80596	-3.84868
C	-0.73365	-3.02141	-1.33448
H	-0.232534	-2.74283	-0.407083
H	-1.19345	-4.01168	-1.23413
C	0.346358	-1.396	-2.677
C	-0.793692	-0.821235	-2.19718
H	1.0696	-3.50304	-2.62046
H	-2.53996	-1.70424	-1.10675
H	1.09133	-0.897794	-3.28461
H	-1.08129	0.207652	-2.37443
H	6.83449	-0.528141	-2.35125
H	4.00794	1.1523	-3.91933
H	6.97866	-2.40107	2.29213
H	-2.991	-3.29736	-2.98808
2-TS-N8
C	3.39873	-1.47846	-2.10989
C	2.20661	-1.67395	-1.19174
C	2.27917	-2.63085	-0.239765
C	4.43231	-3.42544	-0.898439
C	4.67848	-2.0219	-1.46171
H	1.46195	-2.85867	0.434722
H	3.2528	-2.04601	-3.04556
H	4.16298	-4.09109	-1.7337
H	4.97468	-1.35375	-0.650323
O	3.34407	-3.44014	0.04271
O	3.52357	-0.095705	-2.44762
O	5.71266	-2.12854	-2.44064
C	5.65858	-4.01464	-0.203513
H	6.3885	-4.2809	-0.972667
H	5.35059	-4.93257	0.322468
C	6.92446	-1.46752	-2.09389
H	7.66028	-1.74266	-2.85494
H	7.28238	-1.77652	-1.10501
C	4.09573	0.170462	-3.72021
H	5.13398	-0.166899	-3.79275
H	3.5167	-0.312941	-4.52289
O	6.33262	-3.13244	0.675012
C	5.63226	-2.81252	1.87225
H	4.80552	-2.11632	1.69425
H	5.2342	-3.71802	2.35366
Pd	0.751152	-0.181916	-0.609597
N	-1.25964	4.50072	-0.83222
C	-1.49985	4.12751	0.563189
H	-1.15958	3.10687	0.745016
H	-1.01355	4.82324	1.26058
H	-2.58061	4.14883	0.764936
C	-2.19993	5.4475	-1.3894
H	-3.18432	5.00684	-1.64507
H	-2.38488	6.24096	-0.656555
H	-1.79329	5.9104	-2.29359
C	-0.474024	3.70962	-1.67804
C	-0.898268	3.43269	-2.99434
C	0.787591	3.19902	-1.25151
C	-0.142397	2.62674	-3.84896
H	-1.83531	3.8479	-3.35465
C	1.5161	2.38443	-2.12362
C	1.06021	2.08076	-3.41069
H	-0.50411	2.42921	-4.85563
H	2.48303	2.00859	-1.81317
H	1.64906	1.43901	-4.05653
C	1.40144	3.66959	0.027177
C	1.87769	2.86401	1.08825
C	1.53717	5.06989	0.146487
C	2.4325	3.49476	2.22157
C	2.08544	5.67252	1.27041
C	2.53036	4.87612	2.32841
H	2.79523	2.88438	3.04214
H	2.1712	6.75488	1.31882
H	2.95844	5.32404	3.22092
H	1.18304	5.68697	-0.672811
P	1.90525	1.00207	1.11496
C	1.06361	0.553625	2.68995
C	0.175325	1.40774	3.35214
C	1.24248	-0.75298	3.17697
C	-0.496948	0.975741	4.4992
H	-0.004885	2.40609	2.97087
C	0.58579	-1.17802	4.32888
H	1.89996	-1.43976	2.65022
C	-0.286465	-0.310472	4.99808
H	-1.18502	1.65136	5.00068
H	0.750235	-2.18558	4.70308
H	-0.793294	-0.636322	5.9039
C	3.69945	0.763101	1.52219
C	4.61841	0.889649	0.468122
C	4.19063	0.577221	2.82471
C	5.99179	0.852217	0.71608
H	4.26093	0.99134	-0.551825
C	5.56517	0.532365	3.06824
H	3.50175	0.474947	3.65656
C	6.47078	0.675857	2.01609
H	6.68909	0.953296	-0.110559
H	5.92557	0.388746	4.08366
H	7.54025	0.643335	2.20518
C	-1.56749	0.319838	0.971487
O	-1.23135	-0.880392	1.22249
O	-0.835905	1.02518	0.084057
O	-2.57394	0.921755	1.47469
Cs	-3.68902	1.45939	-1.3735
Cs	-3.56297	-1.68577	2.88424
I	-5.88857	-1.88386	-0.53163
C	-0.970019	-3.41921	-3.50234
C	0.025281	-3.24967	-2.30604
C	-1.6877	-1.87001	-1.76897
C	-2.1654	-2.48461	-3.11778
H	-0.510834	-3.15683	-4.46223
H	-1.28645	-4.46592	-3.56698
H	-2.36107	-1.72156	-3.88051
C	-0.966868	-3.07308	-1.13739
H	-0.518868	-2.80667	-0.180319
H	-1.62481	-3.94022	-1.01069
C	0.570484	-1.83824	-2.46824
C	-0.511154	-0.96636	-2.1349
H	0.779693	-4.03527	-2.22377
H	-2.47257	-1.43649	-1.152
H	1.21677	-1.60165	-3.30833
H	-0.666566	-0.055586	-2.71351
H	6.79825	-0.374657	-2.10328
H	4.05101	1.25431	-3.85713
H	6.35508	-2.33389	2.53669
H	-3.09235	-3.04887	-2.96935
C
C	3.64432	-2.2395	-1.88176
C	2.25302	-2.36777	-1.287
C	2.11897	-2.5669	0.055504
C	4.32242	-3.36553	0.250428
C	4.7843	-2.4211	-0.859737
H	1.17307	-2.6442	0.576055
H	3.77221	-3.02904	-2.64258
H	4.01216	-4.31903	-0.20695
H	5.02771	-1.45368	-0.412177
O	3.16394	-2.79494	0.897981
O	3.70026	-0.965554	-2.52869
O	5.90903	-2.97226	-1.53941
C	5.36611	-3.69051	1.31288
H	6.11927	-4.33207	0.845247
H	4.87298	-4.26319	2.11467
C	7.16531	-2.39512	-1.19827
H	7.92864	-2.99411	-1.70202
H	7.34133	-2.39823	-0.117807
C	4.76333	-0.810553	-3.45897
H	5.73953	-0.736574	-2.96513
H	4.79624	-1.64575	-4.173
O	6.06842	-2.58447	1.84159
C	5.32941	-1.78336	2.75738
H	4.56186	-1.19119	2.25171
H	4.85096	-2.40508	3.52951
Pd	0.923511	-0.296304	-0.502261
N	-1.29155	3.96196	-1.939
C	-1.66575	3.91685	-0.524754
H	-1.26914	3.0157	-0.054914
H	-1.32679	4.81039	0.016832
H	-2.76083	3.86955	-0.438901
C	-2.22213	4.65081	-2.80593
H	-3.12687	4.06216	-3.05737
H	-2.56345	5.56608	-2.30925
H	-1.73765	4.93573	-3.74476
C	-0.33174	3.10046	-2.48283
C	-0.555237	2.48274	-3.7307
C	0.91269	2.86479	-1.82743
C	0.389317	1.62699	-4.3014
H	-1.484	2.66947	-4.26242
C	1.83217	1.98904	-2.41617
C	1.58531	1.36265	-3.64072
H	0.176489	1.16236	-5.26144
H	2.79051	1.84047	-1.93126
H	2.31172	0.670933	-4.05034
C	1.3047	3.66222	-0.627556
C	1.70672	3.14312	0.624435
C	1.29123	5.06349	-0.793658
C	2.04176	4.04318	1.6559
C	1.62918	5.93499	0.233089
C	1.9996	5.4203	1.4783
H	2.33346	3.65284	2.62491
H	1.60725	7.00826	0.063583
H	2.2597	6.08346	2.29871
H	0.989149	5.46016	-1.75767
P	1.91254	1.33299	1.00758
C	1.11001	1.14228	2.65084
C	-0.018197	1.89372	3.00614
C	1.53195	0.104081	3.49864
C	-0.691057	1.63294	4.20183
H	-0.390346	2.66546	2.3426
C	0.859776	-0.154317	4.69203
H	2.3853	-0.509712	3.22217
C	-0.252768	0.614971	5.05123
H	-1.56156	2.22949	4.4631
H	1.20479	-0.953971	5.34256
H	-0.76839	0.423246	5.9896
C	3.72555	1.31452	1.36845
C	4.57271	0.988371	0.297485
C	4.29842	1.67745	2.5977
C	5.96029	1.04949	0.445024
H	4.14563	0.666162	-0.648808
C	5.68516	1.73319	2.74469
H	3.6625	1.90489	3.44769
C	6.52034	1.42644	1.66709
H	6.60238	0.7935	-0.393367
H	6.11379	2.01493	3.70295
H	7.59973	1.46943	1.78322
C	-1.57774	0.303072	0.817806
O	-1.27025	-0.822903	1.31408
O	-0.826082	0.823658	-0.179669
O	-2.58529	1.0134	1.15112
Cs	-3.63066	0.783499	-1.79477
Cs	-3.67992	-1.06607	3.13268
I	-6.44275	-1.54551	0.054627
C	-0.651475	-3.72526	-3.54703
C	0.300393	-3.7789	-2.32082
C	-1.27047	-2.26407	-1.69723
C	-1.76292	-2.70861	-3.10386
H	-0.130919	-3.40919	-4.4583
H	-1.07871	-4.71493	-3.74124
H	-1.8541	-1.86926	-3.80451
C	-0.715523	-3.60102	-1.17208
H	-0.285737	-3.53175	-0.17373
H	-1.47228	-4.39457	-1.15845
C	1.08642	-2.43918	-2.29424
C	-0.013646	-1.41577	-1.94126
H	0.935688	-4.67018	-2.28358
H	-2.01622	-1.80378	-1.0493
H	1.52712	-2.22582	-3.27386
H	-0.157508	-0.64703	-2.70746
H	7.23832	-1.35737	-1.55879
H	4.56862	0.119926	-3.99871
H	6.04484	-1.10695	3.22801
H	-2.74331	-3.19651	-3.03854
C1
C	0.949143	2.27065	3.25718
C	0.395377	1.03547	2.57477
C	-0.457841	1.15104	1.53574
C	-0.815054	3.46159	1.94184
C	0.617202	3.54753	2.48082
H	-0.89832	0.305941	1.00552
H	0.500093	2.35877	4.26108
H	-1.49407	3.26425	2.78672
H	1.31428	3.62143	1.64012
O	-0.912179	2.35207	1.02627
O	2.3638	2.12836	3.39352
O	0.748987	4.66823	3.34936
C	-1.30989	4.72525	1.25495
H	-1.3397	5.51503	2.01167
H	-2.33411	4.56172	0.890118
C	1.52341	5.73741	2.81718
H	1.5337	6.52372	3.57666
H	1.09051	6.13372	1.88991
C	2.90484	2.67664	4.58644
H	2.74222	3.75863	4.6534
H	2.46928	2.1993	5.47786
O	-0.470275	5.18926	0.205419
C	-0.839413	4.75526	-1.09192
H	-0.67359	3.67953	-1.22087
H	-1.89282	4.99374	-1.30693
Pd	1.28423	-0.67715	0.373476
N	4.3196	-3.70935	0.380499
C	3.07792	-4.04418	-0.329339
H	2.69659	-3.19571	-0.892221
H	3.26851	-4.87156	-1.02245
H	2.28214	-4.34262	0.370764
C	4.76896	-4.80512	1.2225
H	4.06999	-5.04209	2.04589
H	4.86421	-5.70358	0.603072
H	5.74972	-4.57809	1.6515
C	4.41039	-2.40422	0.91132
C	4.54358	-2.17419	2.29152
C	4.38879	-1.27935	0.036755
C	4.60183	-0.880144	2.81476
H	4.56373	-3.01573	2.97481
C	4.43506	0.010108	0.590968
C	4.52572	0.22182	1.96955
H	4.68052	-0.742263	3.8901
H	4.45673	0.864091	-0.077979
H	4.5254	1.23099	2.36355
C	4.4535	-1.44229	-1.44815
C	3.5518	-0.837719	-2.35819
C	5.5145	-2.20594	-1.96768
C	3.74719	-1.01495	-3.74032
C	5.69528	-2.37162	-3.33696
C	4.80649	-1.77247	-4.23217
H	3.05309	-0.560328	-4.43995
H	6.52767	-2.96596	-3.70402
H	4.93376	-1.89587	-5.30413
H	6.19767	-2.67895	-1.27107
P	2.10722	0.149827	-1.7632
C	0.940716	0.078508	-3.18876
C	0.229862	-1.12153	-3.38348
C	0.68941	1.17048	-4.03685
C	-0.716796	-1.21901	-4.40463
H	0.391336	-1.96002	-2.7132
C	-0.263628	1.06759	-5.05733
H	1.23676	2.09929	-3.90613
C	-0.968828	-0.126126	-5.24314
H	-1.26686	-2.14742	-4.52858
H	-0.44475	1.91662	-5.71212
H	-1.70653	-0.205098	-6.03761
C	2.7166	1.88882	-1.79686
C	2.04861	2.82291	-0.989972
C	3.81441	2.31168	-2.56216
C	2.46297	4.1559	-0.952975
H	1.20446	2.50367	-0.384922
C	4.23498	3.64286	-2.51695
H	4.34668	1.59965	-3.18542
C	3.56046	4.56634	-1.71398
H	1.92386	4.86465	-0.332266
H	5.09124	3.95682	-3.10796
H	3.89116	5.60091	-1.67855
C	-0.979154	-2.2399	-0.626552
O	-1.60279	-1.19578	-0.207495
O	0.348642	-2.34002	-0.463428
O	-1.54249	-3.21517	-1.20308
Cs	-4.07381	-3.02212	0.559875
Cs	-2.6334	1.16379	-1.73393
I	-6.26212	0.383418	-0.164027
C	0.184616	-2.01909	4.97167
C	-0.413636	-0.887242	4.0987
C	-0.022401	-2.5405	2.59598
C	0.43351	-3.17229	3.94145
H	1.10191	-1.70156	5.48087
H	-0.528389	-2.32591	5.74546
H	1.47977	-3.49617	3.91217
C	-1.22653	-1.6987	3.06731
H	-1.66187	-1.10543	2.26318
H	-2.01414	-2.29906	3.54539
C	0.736855	-0.304498	3.22249
C	1.01637	-1.47352	2.24082
H	-0.962681	-0.126732	4.66401
H	-0.199353	-3.25991	1.79543
H	1.62853	-0.12095	3.83058
H	2.04084	-1.85428	2.32295
H	2.55685	5.41768	2.61857
H	3.97861	2.46923	4.56489
H	-0.201843	5.28808	-1.80108
H	-0.176365	-4.05339	4.17971
3-TS
C	0.684373	0.895789	3.84564
C	0.422505	-0.066303	2.70323
C	-0.189875	0.285593	1.53337
C	-0.924298	2.32361	2.58843
C	0.338582	2.33215	3.45574
H	-0.853093	-0.511855	0.5178
H	0.06176	0.621816	4.71555
H	-1.72039	1.79902	3.14373
H	1.17331	2.73399	2.87284
O	-0.670672	1.60177	1.371
O	2.06448	0.792175	4.22204
O	0.131868	3.10508	4.63824
C	-1.45374	3.70933	2.25164
H	-1.7457	4.19149	3.1902
H	-2.35479	3.61575	1.62891
C	0.810571	4.35441	4.65014
H	0.552169	4.84339	5.59367
H	0.505971	4.99636	3.81384
C	2.32374	1.03131	5.59624
H	2.07284	2.05592	5.89546
H	1.75962	0.335521	6.2373
O	-0.490664	4.55016	1.62332
C	-0.639886	4.68829	0.222849
H	-0.467142	3.74017	-0.302112
H	-1.63753	5.07889	-0.036258
Pd	1.42554	-0.713387	0.16224
N	4.26107	-3.63358	-1.06672
C	3.00671	-3.60472	-1.83129
H	2.68795	-2.58472	-2.03669
H	3.15338	-4.12263	-2.7854
H	2.18757	-4.09539	-1.2816
C	4.6796	-4.99365	-0.77032
H	3.97634	-5.53617	-0.111688
H	4.74856	-5.55052	-1.71074
H	5.66743	-4.99265	-0.299728
C	4.36984	-2.68234	-0.028964
C	4.52172	-3.06203	1.31402
C	4.32802	-1.28919	-0.341741
C	4.55559	-2.11483	2.34408
H	4.56828	-4.11354	1.57293
C	4.32269	-0.362159	0.718587
C	4.41955	-0.762593	2.05714
H	4.64737	-2.45139	3.37335
H	4.33479	0.697567	0.487316
H	4.37415	-0.020709	2.84692
C	4.47888	-0.807196	-1.75292
C	3.6502	0.163288	-2.36729
C	5.55993	-1.32164	-2.49275
C	3.92094	0.5682	-3.6869
C	5.81872	-0.908348	-3.79557
C	4.99209	0.03997	-4.40197
H	3.27749	1.30332	-4.16041
H	6.66349	-1.32651	-4.33622
H	5.17925	0.366217	-5.42129
H	6.19599	-2.06638	-2.02825
P	2.22418	0.897912	-1.45449
C	1.09443	1.43359	-2.80736
C	0.399823	0.429679	-3.50963
C	0.871716	2.78116	-3.13556
C	-0.485085	0.773835	-4.53346
H	0.51997	-0.611408	-3.22418
C	-0.026039	3.12046	-4.15452
H	1.4024	3.56523	-2.60386
C	-0.701081	2.11863	-4.85987
H	-1.01705	-0.012666	-5.06105
H	-0.184772	4.16648	-4.40534
H	-1.38968	2.38349	-5.65822
C	2.90406	2.48081	-0.800544
C	2.2231	3.06999	0.274922
C	4.0562	3.10385	-1.3049
C	2.67419	4.26911	0.828911
H	1.33465	2.59005	0.670503
C	4.51523	4.2957	-0.739135
H	4.59997	2.65726	-2.1315
C	3.82503	4.88117	0.325865
H	2.11555	4.71784	1.64462
H	5.41308	4.76611	-1.13124
H	4.1848	5.80908	0.76261
C	-1.07014	-1.61014	-1.35192
O	-1.61667	-0.98042	-0.295397
O	0.198769	-1.8652	-1.35602
O	-1.83253	-1.92722	-2.29849
Cs	-4.0721	-3.01294	-0.330289
Cs	-2.7502	1.61483	-1.42291
I	-6.36189	0.350951	-0.146091
C	0.480349	-3.80508	3.83263
C	-0.200205	-2.44061	3.55127
C	0.095745	-3.30627	1.47218
C	0.63251	-4.43168	2.40364
H	1.44476	-3.68198	4.33903
H	-0.148769	-4.43153	4.47519
H	1.66592	-4.70962	2.16931
C	-1.07784	-2.78117	2.33077
H	-1.57746	-1.9144	1.90124
H	-1.82032	-3.56031	2.55705
C	0.866383	-1.50253	2.91524
C	1.14031	-2.18566	1.5617
H	-0.71641	-2.00744	4.41446
H	-0.128389	-3.62804	0.454068
H	1.77741	-1.48048	3.52249
H	2.15941	-2.56985	1.46258
H	1.90155	4.21512	4.60849
H	3.39376	0.860346	5.74686
H	0.117748	5.40092	-0.110726
H	0.017213	-5.33503	2.30104
D
C	0.54475	2.98194	3.04574
C	0.541454	1.58355	2.48441
C	0.60324	1.31125	1.15914
C	-0.115395	3.54714	0.721597
C	0.743965	3.99132	1.91376
H	-1.1808	-0.903041	0.316217
H	-0.409585	3.22227	3.54733
H	-1.14125	3.367	1.08973
H	1.79635	3.96969	1.60389
O	0.405856	2.30758	0.197324
O	1.59891	3.05993	4.01351
O	0.370431	5.29432	2.3535
C	-0.204548	4.58546	-0.390039
H	-0.636086	5.49007	0.050216
H	-0.895457	4.24232	-1.17605
C	1.31821	6.30935	2.04212
H	0.889662	7.25523	2.38494
H	1.51675	6.36675	0.964634
C	1.39753	4.02366	5.03426
H	1.40112	5.05053	4.64892
H	0.443765	3.8575	5.56026
O	1.04669	4.9347	-0.953855
C	1.35247	4.2234	-2.14398
H	1.30991	3.14278	-1.98552
H	0.662906	4.50435	-2.95837
Pd	0.971233	-0.557428	0.538012
N	3.44298	-4.34026	1.17617
C	2.31481	-4.5721	0.269761
H	2.21029	-3.76728	-0.451736
H	2.47377	-5.51202	-0.271925
H	1.36226	-4.63091	0.817506
C	3.54165	-5.3825	2.18408
H	2.68263	-5.40423	2.87985
H	3.57874	-6.35274	1.67673
H	4.46004	-5.26479	2.76689
C	3.68566	-3.01186	1.58971
C	3.67058	-2.65909	2.9515
C	4.01754	-2.00305	0.636777
C	3.96498	-1.36277	3.37886
H	3.40019	-3.40203	3.69319
C	4.32799	-0.717164	1.09837
C	4.29226	-0.378957	2.45193
H	3.92341	-1.12821	4.43931
H	4.64356	0.026561	0.377181
H	4.52301	0.633834	2.76737
C	4.1787	-2.30528	-0.819128
C	3.51039	-1.61213	-1.86096
C	5.08997	-3.31937	-1.16698
C	3.78182	-1.96446	-3.1963
C	5.34709	-3.65331	-2.49228
C	4.68679	-2.9724	-3.51641
H	3.26549	-1.452	-4.00129
H	6.05917	-4.44067	-2.72428
H	4.87154	-3.2235	-4.55734
H	5.58837	-3.85558	-0.367013
P	2.30169	-0.238574	-1.51902
C	1.29756	-0.204534	-3.06889
C	0.477984	-1.32634	-3.31426
C	1.21924	0.892723	-3.94191
C	-0.393026	-1.34351	-4.4039
H	0.51158	-2.1759	-2.63882
C	0.341305	0.872931	-5.03357
H	1.84662	1.76232	-3.78164
C	-0.467075	-0.242802	-5.26816
H	-1.01868	-2.216	-4.56983
H	0.301034	1.72775	-5.70434
H	-1.144	-0.259019	-6.11826
C	3.38993	1.25538	-1.61886
C	3.45202	2.12819	-0.522083
C	4.20427	1.51028	-2.73488
C	4.28939	3.24474	-0.550273
H	2.85386	1.92633	0.357096
C	5.03207	2.63336	-2.76774
H	4.19713	0.828001	-3.57983
C	5.07405	3.50527	-1.67522
H	4.32029	3.91207	0.306497
H	5.65211	2.82082	-3.64028
H	5.72304	4.37655	-1.69919
C	-1.18352	-2.56844	-0.663031
O	-1.85014	-1.40232	-0.209743
O	0.04968	-2.64788	-0.378462
O	-1.90775	-3.36435	-1.27531
Cs	-4.57173	-2.7745	0.573867
Cs	-2.23772	1.31939	-1.94232
I	-5.9889	0.827285	-0.635947
C	-0.722101	-0.860485	5.21226
C	-0.859034	0.284998	4.18274
C	-0.890582	-1.56845	2.88407
C	-0.760008	-2.14423	4.32009
H	0.204381	-0.776455	5.79176
H	-1.556	-0.848023	5.92392
H	0.13533	-2.76619	4.42943
C	-1.80111	-0.34765	3.1336
H	-1.93724	0.283322	2.24957
H	-2.78655	-0.60724	3.54384
C	0.482704	0.390036	3.39199
C	0.454448	-0.912082	2.52488
H	-1.192	1.23129	4.62031
H	-1.23156	-2.3072	2.15551
H	1.32827	0.395892	4.0927
H	1.29718	-1.58054	2.73807
H	2.26908	6.13762	2.56893
H	2.2183	3.90088	5.74742
H	2.37151	4.49301	-2.42898
H	-1.62696	-2.77204	4.56683
E-α
C	0.285168	4.40644	0.100598
C	0.020865	2.99852	-0.367884
C	0.759152	1.93867	0.039935
C	2.26388	3.36693	1.27026
C	1.12329	4.38703	1.37273
H	0.834012	4.97613	-0.668492
H	2.9422	3.68094	0.460621
H	0.461841	4.09926	2.19674
O	1.78112	2.04507	0.958232
O	-0.962461	5.0736	0.353064
O	1.69259	5.67594	1.6119
C	3.07287	3.27588	2.56436
H	3.70507	4.16521	2.63569
C	1.3166	6.25892	2.85269
H	1.84334	7.2155	2.92355
H	1.6012	5.61907	3.69679
C	-0.983132	6.43276	-0.043197
H	-0.211972	7.0248	0.46663
H	-0.84093	6.53761	-1.13112
O	2.29627	3.27654	3.75671
C	1.53007	2.10177	3.98048
H	0.687197	2.01904	3.28268
H	2.1453	1.19806	3.88392
Pd	0.394764	0.112305	-0.681621
N	3.71374	-0.18223	-2.46204
C	3.65659	1.27523	-2.53797
H	2.6774	1.62015	-2.19868
H	4.41351	1.69232	-1.8651
H	3.8634	1.67452	-3.54604
C	5.0533	-0.68584	-2.78227
H	5.35625	-0.432043	-3.8132
H	5.77889	-0.244861	-2.08963
H	5.09252	-1.76953	-2.66468
C	2.65528	-0.88122	-3.11734
C	1.95522	-0.304426	-4.18845
C	2.3099	-2.19739	-2.71565
C	0.94829	-0.996245	-4.86026
H	2.20093	0.699517	-4.51126
C	1.30274	-2.87902	-3.41355
C	0.613811	-2.29201	-4.47419
H	0.427294	-0.514098	-5.68287
H	1.05145	-3.88727	-3.09715
H	-0.173401	-2.83942	-4.98418
C	3.06265	-2.96078	-1.67454
C	3.10787	-2.65262	-0.298417
C	3.78311	-4.08092	-2.13639
C	3.91344	-3.44015	0.546139
C	4.55192	-4.86651	-1.28291
C	4.62764	-4.53623	0.070843
H	3.97449	-3.1924	1.6013
H	5.09762	-5.72046	-1.67493
H	5.23599	-5.12481	0.751931
H	3.7442	-4.31449	-3.19667
P	2.14391	-1.26395	0.473144
C	3.51208	-0.524757	1.48275
C	4.48861	0.210258	0.795549
C	3.66814	-0.727787	2.86028
C	5.59841	0.723672	1.46362
H	4.37049	0.356413	-0.268801
C	4.77687	-0.203553	3.53373
H	2.93234	-1.29781	3.41762
C	5.74677	0.519649	2.83949
H	6.34581	1.288	0.911667
H	4.87944	-0.366986	4.60329
H	6.60794	0.924162	3.36421
H	3.71276	2.38625	2.51705
C	-2.45874	3.1273	-3.35245
C	-1.06925	3.31904	-2.70087
C	-1.12984	1.09214	-3.09575
C	-2.5051	1.58902	-3.62424
H	-3.26678	3.45701	-2.69049
H	-2.53525	3.69689	-4.28668
H	-3.33715	1.10139	-3.10812
C	-0.221472	2.28348	-3.46504
H	0.789792	2.18345	-3.06557
H	-0.16745	2.47539	-4.54497
C	-1.1321	2.70192	-1.27056
C	-1.16205	1.17015	-1.56052
H	-0.709111	4.35325	-2.71725
H	-0.84598	0.118259	-3.49662
H	-2.05728	3.04401	-0.790806
H	0.233271	6.44606	2.89313
H	-1.97124	6.82418	0.218143
H	1.14483	2.17133	5.00257
C	-4.47325	-2.35825	0.005603
C	-3.28384	-3.35425	0.079111
C	-2.07029	-2.44528	0.367458
C	-3.80172	-0.98129	0.113238
H	-5.07428	-2.43945	-0.902338
H	-3.14254	-3.97209	-0.808793
H	-3.35484	-2.17935	2.92524
H	-3.58199	-0.604432	-0.892323
O	-2.54496	-1.23557	0.789376
Cl	-1.06238	-2.25872	-1.23867
O	-5.28831	-2.68911	1.11788
O	-3.56621	-4.19418	1.17932
C	-4.63244	-3.63648	1.96313
C	-4.07794	-2.94686	3.20831
H	-4.89535	-2.48237	3.76868
H	-3.57823	-3.67855	3.84951
H	-1.35458	-2.84758	1.07507
C	-5.61445	-4.75278	2.28797
H	-5.12592	-5.52217	2.89328
H	-6.46607	-4.35145	2.84506
H	-5.97363	-5.20094	1.35788
C	-4.55982	0.080521	0.901406
C	-3.86559	1.44516	0.858597
H	-4.74581	-0.280035	1.91594
H	-2.77755	1.39583	0.798267
H	-4.15569	2.06212	1.72005
C	-5.72044	1.57263	-0.46853
O	-5.80909	0.325548	0.257333
O	-4.36368	1.98907	-0.362431
C	-6.66121	2.58383	0.186294
H	-6.62994	3.53376	-0.356345
H	-7.68655	2.2018	0.179318
H	-6.36639	2.76068	1.22462
C	-6.04015	1.32944	-1.93568
H	-7.08378	1.0207	-2.04769
H	-5.87436	2.24296	-2.5143
H	-5.39319	0.540562	-2.32679
H	-2.05476	0.68981	-1.15669
C	1.13334	-2.10618	1.77455
C	1.02292	-3.49319	1.946
C	0.370173	-1.25937	2.60193
C	0.189524	-4.02124	2.93843
H	1.57839	-4.16929	1.30566
C	-0.446228	-1.78711	3.60048
H	0.414597	-0.185166	2.44973
C	-0.536185	-3.17197	3.77469
H	0.108982	-5.09874	3.05309
H	-1.02378	-1.11815	4.23252
H	-1.1777	-3.58449	4.54769
H	-2.60643	1.37427	-4.69631
4-TS
C	-0.224744	4.03089	-1.28818
C	-0.33077	2.52788	-1.25661
C	0.431958	1.74376	-0.458373
C	1.78921	3.62322	0.160161
C	0.605915	4.55615	-0.119101
H	0.269172	4.35282	-2.2202
H	2.41673	3.56284	-0.743262
H	-0.036474	4.57845	0.768644
O	1.31824	2.29601	0.458546
O	-1.54049	4.61259	-1.25201
O	1.09616	5.8631	-0.42428
C	2.67357	4.10977	1.31007
H	3.31098	4.91143	0.928172
C	0.679568	6.8799	0.47746
H	1.12663	7.81408	0.123762
H	1.02188	6.67253	1.49783
C	-1.70163	5.73063	-2.10685
H	-0.998412	6.53944	-1.86875
H	-1.56702	5.45326	-3.1648
O	1.97368	4.684	2.40764
C	1.34439	3.75427	3.27016
H	0.567657	3.17198	2.75841
H	2.07679	3.05526	3.7036
Pd	0.244073	-0.265923	-0.557044
N	3.88866	-1.24527	-2.41952
C	4.05833	-0.091484	-3.29315
H	3.11362	0.448485	-3.39901
H	4.79057	0.581627	-2.83845
H	4.42863	-0.357482	-4.29915
C	5.19125	-1.84559	-2.11831
H	5.71269	-2.16936	-3.03627
H	5.81114	-1.10128	-1.60714
H	5.08915	-2.70554	-1.46087
C	2.81306	-2.11817	-2.7314
C	2.14957	-2.02226	-3.97005
C	2.35838	-3.10092	-1.80958
C	1.08876	-2.86118	-4.30519
H	2.47429	-1.2909	-4.69908
C	1.29516	-3.93738	-2.17555
C	0.651104	-3.82943	-3.406
H	0.606349	-2.74685	-5.27251
H	0.956002	-4.67371	-1.45412
H	-0.183541	-4.48104	-3.64627
C	3.03742	-3.41675	-0.514231
C	3.09698	-2.58933	0.629
C	3.67304	-4.67513	-0.462673
C	3.84154	-3.02891	1.74067
C	4.38667	-5.1016	0.652314
C	4.48625	-4.26147	1.76181
H	3.89561	-2.4044	2.62501
H	4.86751	-6.07608	0.65025
H	5.04978	-4.56451	2.63992
H	3.61579	-5.31116	-1.34123
P	2.21747	-0.95817	0.768941
C	3.62855	0.22985	0.878052
C	3.87272	1.03998	-0.23741
C	4.47009	0.344341	1.99369
C	4.96221	1.91104	-0.261912
H	3.18428	0.998702	-1.07073
C	5.55273	1.22745	1.97869
H	4.27459	-0.238387	2.88834
C	5.80989	2.00299	0.845498
H	5.13513	2.53357	-1.13607
H	6.19422	1.30796	2.85226
H	6.65391	2.68739	0.832739
H	3.31403	3.28016	1.64101
C	-2.34044	1.40274	-4.38267
C	-1.07381	1.91854	-3.66081
C	-1.01794	-0.304257	-3.23985
C	-2.3142	-0.131873	-4.08431
H	-3.25034	1.88886	-4.01026
H	-2.28122	1.5991	-5.46008
H	-3.20432	-0.469035	-3.5437
C	-0.093659	0.749896	-3.88541
H	0.850423	0.871234	-3.34607
H	0.117795	0.556384	-4.94476
C	-1.33425	1.83602	-2.12348
C	-1.28294	0.301625	-1.85485
H	-0.741995	2.90682	-3.997
H	-0.650343	-1.32986	-3.22099
H	-2.32665	2.26321	-1.91518
H	-0.415258	6.99033	0.478398
H	-2.72559	6.09183	-1.96859
H	0.888409	4.33303	4.07893
C	-3.72637	-1.84671	1.89981
C	-2.30126	-1.57638	2.45799
C	-1.80839	-0.449209	1.57497
C	-3.8104	-0.960373	0.648139
H	-3.91663	-2.89069	1.65124
H	-1.62199	-2.419	2.52046
H	-3.83637	1.1441	2.86616
H	-3.46642	-1.51638	-0.225145
O	-2.75118	0.060107	0.859795
Cl	-0.941487	-2.52254	-0.074742
O	-4.60511	-1.44833	2.93814
O	-2.50571	-1.02032	3.74867
C	-3.89873	-0.733112	3.95532
C	-4.14807	0.769943	3.84423
H	-5.21251	0.983461	3.97989
H	-3.57895	1.29827	4.61473
H	-0.943823	0.169967	1.77685
C	-4.29566	-1.30428	5.30851
H	-3.72976	-0.812441	6.10487
H	-5.3641	-1.14589	5.48142
H	-4.08414	-2.37642	5.32472
C	-5.13277	-0.266448	0.35474
C	-5.06215	0.645584	-0.873978
H	-5.516	0.232012	1.2475
H	-4.10668	1.1543	-1.00906
H	-5.87259	1.38695	-0.848626
C	-6.15152	-1.27287	-1.49086
O	-6.05185	-1.27972	-0.042944
O	-5.23132	-0.281498	-1.94028
C	-7.58578	-0.902639	-1.86114
H	-7.7035	-0.89404	-2.94892
H	-8.28392	-1.62764	-1.432
H	-7.83229	0.08837	-1.46899
C	-5.71392	-2.6193	-2.04761
H	-6.36751	-3.41117	-1.67034
H	-5.7661	-2.60713	-3.1404
H	-4.68383	-2.83167	-1.74931
H	-2.19894	-0.091974	-1.41423
C	1.57765	-1.00208	2.49836
C	1.13753	-2.17869	3.12422
C	1.36692	0.227346	3.14433
C	0.537016	-2.12501	4.38479
H	1.26411	-3.1365	2.6309
C	0.759738	0.278224	4.39905
H	1.66792	1.13852	2.64266
C	0.348704	-0.899946	5.02754
H	0.2058	-3.04477	4.85975
H	0.607202	1.23915	4.88421
H	-0.130346	-0.863086	6.00153
H	-2.24443	-0.715322	-5.01177
F-α
C	-0.498015	3.02417	-2.75593
C	-0.567854	1.71677	-2.00683
C	-0.001746	1.54499	-0.797229
C	1.10728	3.64938	-0.933303
C	-0.046076	4.14359	-1.81367
H	0.229434	2.96479	-3.58354
H	1.92557	3.30637	-1.58117
H	-0.893125	4.41477	-1.1724
O	0.681412	2.52306	-0.131125
O	-1.79164	3.30048	-3.29931
O	0.397358	5.26105	-2.57916
C	1.66863	4.71258	0.003995
H	2.21231	5.43822	-0.607262
C	-0.215881	6.49816	-2.23081
H	0.24501	7.26318	-2.86214
H	-0.054322	6.74451	-1.17514
C	-1.77504	3.99505	-4.5365
H	-1.31101	4.98482	-4.45095
H	-1.23576	3.42413	-5.30927
O	0.68793	5.45672	0.709447
C	0.143464	4.8124	1.85154
H	-0.425335	3.91151	1.59432
H	0.938277	4.5327	2.56055
Pd	-0.258844	-0.208913	0.15286
N	4.32407	-1.71648	-1.63899
C	4.48458	-0.980949	-2.8868
H	3.51102	-0.685519	-3.28452
H	5.06044	-0.073882	-2.67973
H	5.02353	-1.55204	-3.66395
C	5.63787	-1.98597	-1.04633
H	6.27982	-2.56865	-1.73013
H	6.13113	-1.0314	-0.833447
H	5.54724	-2.53407	-0.111982
C	3.37116	-2.77259	-1.64357
C	2.87282	-3.28925	-2.85428
C	2.87088	-3.32092	-0.431228
C	1.90041	-4.28846	-2.88363
H	3.26007	-2.91748	-3.7953
C	1.89085	-4.32073	-0.485389
C	1.3922	-4.80473	-1.69429
H	1.54448	-4.65764	-3.84203
H	1.50191	-4.70491	0.451738
H	0.617075	-5.56489	-1.70044
C	3.45582	-3.01402	0.910984
C	3.35564	-1.78981	1.60367
C	4.19262	-4.06007	1.50307
C	4.04994	-1.63676	2.81866
C	4.86062	-3.89876	2.71267
C	4.80589	-2.66758	3.36793
H	3.97113	-0.704137	3.36633
H	5.42493	-4.72526	3.13586
H	5.33108	-2.51514	4.30666
H	4.25477	-5.00618	0.973258
P	2.27175	-0.402273	1.02591
C	3.44268	0.96908	0.641979
C	3.58313	1.32682	-0.704776
C	4.19057	1.66123	1.6069
C	4.47145	2.33337	-1.08839
H	2.97795	0.824647	-1.45035
C	5.07093	2.67617	1.22758
H	4.07218	1.42737	2.65999
C	5.21921	3.00988	-0.121829
H	4.56651	2.59801	-2.13828
H	5.64059	3.20668	1.98588
H	5.90569	3.79913	-0.415857
H	2.38203	4.23537	0.693295
C	-1.46857	-1.13275	-4.4784
C	-0.597935	0.006725	-3.89728
C	-0.277744	-1.67421	-2.41435
C	-1.2321	-2.30754	-3.47557
H	-2.52391	-0.844842	-4.54482
H	-1.13572	-1.39795	-5.48813
H	-2.15978	-2.68119	-3.03119
C	0.593521	-0.770634	-3.30888
H	1.28178	-0.140446	-2.73856
H	1.15989	-1.33637	-4.05478
C	-1.28806	0.543526	-2.60059
C	-1.16248	-0.685284	-1.67024
H	-0.363624	0.800158	-4.61311
H	0.221719	-2.40777	-1.78515
H	-2.33427	0.80524	-2.79732
H	-1.2972	6.47515	-2.43182
H	-2.8179	4.10726	-4.8467
H	-0.519845	5.53635	2.33275
C	-3.53097	-0.719827	2.12714
C	-2.31172	0.229764	2.2713
C	-2.07163	0.726344	0.829425
C	-3.70688	-0.832452	0.612137
H	-3.38981	-1.69845	2.58778
H	-1.44312	-0.220591	2.74219
H	-4.5141	2.11395	1.21559
H	-3.0487	-1.6329	0.269821
O	-3.19952	0.423243	0.096907
Cl	-0.693372	-2.45891	1.13103
O	-4.6014	-0.04141	2.77496
O	-2.76837	1.2924	3.10013
C	-4.19712	1.26997	3.17785
C	-4.80607	2.31975	2.24756
H	-5.89827	2.2935	2.31792
H	-4.45734	3.31867	2.52817
H	-1.86128	1.7896	0.760155
C	-4.58779	1.46874	4.6367
H	-4.25464	2.45034	4.98774
H	-5.6743	1.40289	4.74804
H	-4.11686	0.690886	5.24368
C	-5.10161	-1.08176	0.059341
C	-5.1173	-1.05518	-1.47057
H	-5.8326	-0.413153	0.52039
H	-4.44789	-0.315394	-1.91186
H	-6.13804	-0.90522	-1.85026
C	-5.14507	-3.24998	-0.802902
O	-5.46614	-2.43394	0.346488
O	-4.62686	-2.35548	-1.79307
C	-6.4395	-3.89998	-1.28786
H	-6.24259	-4.53543	-2.15687
H	-6.87416	-4.51104	-0.490798
H	-7.16438	-3.12941	-1.56685
C	-4.06054	-4.26204	-0.457351
H	-4.41663	-4.93422	0.329295
H	-3.81184	-4.85745	-1.34192
H	-3.15625	-3.75618	-0.108514
H	-2.09959	-1.11277	-1.33391
C	1.49579	0.12737	2.62632
C	1.08497	-0.831514	3.57066
C	1.14599	1.47337	2.83857
C	0.369988	-0.448078	4.70488
H	1.30395	-1.88007	3.40835
C	0.422318	1.84988	3.97088
H	1.42129	2.21696	2.10226
C	0.034245	0.893296	4.90958
H	0.06034	-1.20383	5.42152
H	0.150269	2.89164	4.11277
H	-0.539326	1.18666	5.78393
H	-0.719163	-3.15076	-3.95204
5-TS
C	-1.14237	2.6348	-2.93682
C	-0.971862	1.33711	-2.1844
C	-0.295039	1.25403	-1.00008
C	0.360159	3.56696	-1.15707
C	-0.894329	3.81808	-1.99888
H	-0.414926	2.69867	-3.76367
H	1.21351	3.43286	-1.83863
H	-1.75669	3.91735	-1.32808
O	0.216255	2.36616	-0.368739
O	-2.46549	2.68346	-3.47101
O	-0.717159	5.00405	-2.76702
C	0.69627	4.71461	-0.211717
H	0.996493	5.57033	-0.82458
C	-1.5533	6.08839	-2.37433
H	-1.27502	6.94001	-3.00118
H	-1.41039	6.34694	-1.31807
C	-2.56777	3.32907	-4.73226
H	-2.236	4.37269	-4.68549
H	-1.97544	2.80444	-5.49819
O	-0.402562	5.14308	0.576512
C	-0.54118	4.46857	1.82104
H	-0.686564	3.39289	1.70095
H	0.341699	4.63489	2.45838
Pd	0.126725	-0.580932	-0.293613
N	4.30125	-0.722442	-1.63261
C	4.33098	0.10558	-2.82997
H	3.32138	0.232938	-3.23141
H	4.71716	1.09068	-2.55842
H	4.9798	-0.301618	-3.62585
C	5.60495	-0.695356	-0.964455
H	6.40789	-1.07062	-1.62299
H	5.8344	0.337815	-0.683344
H	5.59713	-1.29461	-0.057214
C	3.63422	-1.96979	-1.74529
C	3.2693	-2.46664	-3.01388
C	3.29746	-2.7492	-0.605543
C	2.60421	-3.67986	-3.16998
H	3.52738	-1.90785	-3.90422
C	2.62753	-3.96807	-0.793567
C	2.2737	-4.44279	-2.05335
H	2.34478	-4.01989	-4.16943
H	2.35917	-4.53768	0.088987
H	1.73822	-5.38204	-2.15352
C	3.74812	-2.47804	0.7987
C	3.33822	-1.42655	1.65193
C	4.6598	-3.42711	1.30745
C	3.87217	-1.36839	2.9544
C	5.17799	-3.35261	2.59601
C	4.78342	-2.30706	3.42857
H	3.54641	-0.584964	3.62917
H	5.88044	-4.10527	2.9436
H	5.16985	-2.22399	4.44062
H	4.97037	-4.2353	0.651964
P	2.13896	-0.09756	1.15643
C	3.25404	1.32317	0.76762
C	3.15369	1.93311	-0.486993
C	4.20197	1.81105	1.68117
C	3.96398	3.02133	-0.818148
H	2.44465	1.54432	-1.20665
C	5.01578	2.89642	1.35251
H	4.30519	1.34938	2.65754
C	4.89519	3.50833	0.102023
H	3.86999	3.48502	-1.79685
H	5.7422	3.26317	2.07269
H	5.52559	4.35549	-0.15446
H	1.55001	4.41881	0.414495
C	-1.94798	-1.51252	-4.60569
C	-1.07677	-0.334656	-4.10865
C	-0.411482	-2.04426	-2.78653
C	-1.48016	-2.70209	-3.70863
H	-3.01816	-1.29778	-4.50539
H	-1.75097	-1.71206	-5.66537
H	-2.29568	-3.15129	-3.13219
C	0.24455	-1.04364	-3.76066
H	0.977439	-0.39325	-3.274
H	0.717919	-1.52777	-4.62247
C	-1.60507	0.083562	-2.69335
C	-1.17888	-1.13365	-1.82332
H	-1.02164	0.503355	-4.8101
H	0.240758	-2.76538	-2.29816
H	-2.69199	0.225468	-2.7426
H	-2.61355	5.85056	-2.54455
H	-3.62269	3.29164	-5.01785
H	-1.41926	4.89325	2.31467
C	-2.72303	-0.499154	2.19711
C	-1.89334	0.771195	1.87004
C	-2.18566	1.00866	0.397516
C	-3.22023	-0.976109	0.828726
H	-2.14638	-1.28127	2.69097
H	-0.841747	0.725333	2.1148
H	-4.78579	1.62474	1.23043
H	-2.49293	-1.68828	0.439243
O	-3.1556	0.223755	-0.028949
Cl	-0.094596	-2.81194	0.822372
O	-3.74964	-0.044225	3.06821
O	-2.49106	1.81441	2.62951
C	-3.76548	1.38291	3.1283
C	-4.89569	1.94943	2.26778
H	-5.8623	1.60038	2.6439
H	-4.87736	3.04315	2.29738
H	-2.24229	2.02588	0.042645
C	-3.86256	1.80365	4.58743
H	-3.82063	2.89393	4.66884
H	-4.80505	1.45142	5.01677
H	-3.02765	1.36848	5.14121
C	-4.62753	-1.5482	0.720226
C	-5.00966	-1.85835	-0.732856
H	-5.34541	-0.89886	1.22783
H	-4.57733	-1.17673	-1.46687
H	-6.10257	-1.87787	-0.850472
C	-4.59121	-3.84919	0.308627
O	-4.64097	-2.83015	1.33963
O	-4.43694	-3.14577	-0.925036
C	-5.9143	-4.61431	0.338693
H	-5.91226	-5.4004	-0.422757
H	-6.05839	-5.07197	1.32208
H	-6.75298	-3.93786	0.147876
C	-3.37766	-4.73939	0.510871
H	-3.45384	-5.25703	1.47199
H	-3.32968	-5.48681	-0.287687
H	-2.46189	-4.14361	0.497669
H	-2.01416	-1.66077	-1.36672
C	1.41276	0.37723	2.78568
C	0.7928	-0.625374	3.55642
C	1.28501	1.71589	3.18597
C	0.074208	-0.290309	4.70314
H	0.84703	-1.66021	3.23338
C	0.557363	2.04656	4.33226
H	1.73515	2.50534	2.59468
C	-0.046889	1.04707	5.09506
H	-0.401921	-1.07471	5.2852
H	0.458639	3.08938	4.62176
H	-0.613426	1.30648	5.98506
H	-1.01728	-3.49598	-4.30779
G-α
C	-0.892615	1.13246	2.81862
C	0.391712	0.628016	2.1311
C	0.971854	1.43371	1.1478
C	-0.944194	2.91207	1.01177
C	-1.18753	2.59682	2.47829
H	-1.74854	0.520364	2.5109
H	-1.60218	2.31448	0.382871
H	-0.502304	3.21114	3.07409
O	0.405225	2.57436	0.678704
O	-0.763595	1.06805	4.2388
O	-2.54329	2.88113	2.80954
C	-1.15203	4.37962	0.656701
H	-2.22154	4.59282	0.754105
C	-2.70988	3.99215	3.6864
H	-3.78695	4.14433	3.79555
H	-2.25026	4.90001	3.27701
C	-1.92002	0.574879	4.90434
H	-2.80691	1.17179	4.66247
H	-2.11129	-0.477356	4.64729
O	-0.461082	5.2699	1.51589
C	0.8452	5.6227	1.06884
H	1.4949	4.7491	0.9474
H	0.801093	6.15705	0.107479
Pd	-0.005857	-0.662425	0.266115
N	-4.39727	-1.56789	0.390597
C	-4.89582	-1.07475	1.66674
H	-4.06445	-0.86529	2.34733
H	-5.43411	-0.140901	1.49082
H	-5.59014	-1.77556	2.16318
C	-5.47719	-1.60982	-0.599431
H	-6.29913	-2.27219	-0.276553
H	-5.87126	-0.597498	-0.73458
H	-5.11244	-1.95826	-1.56312
C	-3.51065	-2.67325	0.444501
C	-3.33863	-3.38473	1.65047
C	-2.76375	-3.09387	-0.689582
C	-2.4875	-4.48235	1.74688
H	-3.90338	-3.09898	2.52868
C	-1.92245	-4.21131	-0.563978
C	-1.77493	-4.91043	0.630711
H	-2.39299	-5.00144	2.69721
H	-1.34408	-4.50695	-1.43166
H	-1.09993	-5.75925	0.687403
C	-2.87832	-2.54405	-2.08108
C	-2.48609	-1.26021	-2.53256
C	-3.36529	-3.45947	-3.0362
C	-2.58996	-0.963564	-3.90404
C	-3.47258	-3.14562	-4.38771
C	-3.07817	-1.88409	-4.82771
H	-2.2575	0.002985	-4.26618
H	-3.85415	-3.88386	-5.08777
H	-3.1413	-1.61556	-5.87856
H	-3.66793	-4.44351	-2.69051
P	-1.86737	0.066549	-1.39544
C	-3.40323	1.08587	-1.1546
C	-3.78654	1.47123	0.134301
C	-4.18367	1.52068	-2.23926
C	-4.89127	2.29907	0.343908
H	-3.23011	1.12017	0.992736
C	-5.30204	2.32957	-2.03454
H	-3.9205	1.23044	-3.25044
C	-5.6553	2.72887	-0.741792
H	-5.14223	2.59979	1.35683
H	-5.8937	2.65388	-2.88642
H	-6.51936	3.36894	-0.585183
H	-0.859465	4.53346	-0.390935
C	1.8182	-2.41082	4.23954
C	0.712476	-1.37561	3.89171
C	0.659595	-2.82107	2.14527
C	1.75738	-3.43332	3.05986
H	2.80252	-1.93876	4.34046
H	1.59028	-2.8927	5.19673
H	2.71095	-3.54847	2.53477
C	-0.33061	-2.27317	3.19606
H	-1.17237	-1.73196	2.7539
H	-0.733698	-3.05552	3.84893
C	1.26486	-0.523137	2.7193
C	1.29387	-1.55513	1.57963
H	0.383403	-0.796395	4.74893
H	0.264476	-3.50482	1.39619
H	2.25033	-0.126379	2.97311
H	-2.27238	3.78339	4.67253
H	-1.71511	0.643528	5.97605
H	1.26346	6.29011	1.82703
C	3.52983	0.8751	-1.4029
C	2.54142	1.91691	-0.835794
C	2.42904	1.57837	0.679716
C	3.67719	-0.157378	-0.283785
H	3.17945	0.405228	-2.32389
H	1.571	1.9134	-1.323
H	5.01803	2.44533	0.785061
H	2.96098	-0.959627	-0.480848
O	3.32482	0.523894	0.941453
Cl	0.693774	-2.30806	-1.42241
O	4.71006	1.61955	-1.69474
O	3.15076	3.17286	-1.08413
C	4.5557	2.97403	-1.26489
C	5.32093	3.19008	0.044297
H	6.39583	3.07987	-0.131437
H	5.12715	4.19317	0.437157
C	5.01584	3.89876	-2.38226
H	4.87825	4.94434	-2.08963
H	6.07378	3.72828	-2.60194
H	4.42429	3.69614	-3.27901
C	5.06885	-0.753697	-0.084955
C	5.15633	-1.64341	1.16035
H	5.81342	0.046704	-0.086137
H	4.49286	-1.33992	1.97068
H	6.18944	-1.69395	1.53418
C	5.22105	-3.01329	-0.666568
O	5.35691	-1.65841	-1.15035
O	4.72004	-2.90556	0.667243
C	6.60525	-3.66425	-0.67506
H	6.54034	-4.6961	-0.315693
H	7.01043	-3.66657	-1.6916
H	7.29392	-3.10724	-0.032599
C	4.20169	-3.76519	-1.50509
H	4.54192	-3.8158	-2.54412
H	4.0834	-4.78492	-1.12435
H	3.23557	-3.25719	-1.46554
H	2.23754	-1.72857	1.0773
C	-0.873736	1.16607	-2.51102
C	0.182646	0.617999	-3.26294
C	-1.0368	2.56028	-2.50327
C	1.04383	1.44563	-3.98389
H	0.339618	-0.454919	-3.26259
C	-0.155987	3.38728	-3.20542
H	-1.8569	3.00962	-1.95402
C	0.888955	2.83442	-3.94655
H	1.85099	1.00229	-4.56094
H	-0.292477	4.46506	-3.17268
H	1.57655	3.47751	-4.48844
H	2.77731	2.45336	1.24475
H	1.44407	-4.42617	3.40554
E-β
C	-1.95382	4.33898	-0.112178
C	-1.14787	3.0726	0.009832
C	-1.69159	1.83455	-0.067398
C	-3.90108	2.7588	-0.026805
C	-3.34593	4.04161	-0.658973
H	-2.07501	4.81211	0.877756
H	-3.95996	2.90739	1.06422
H	-3.26027	3.90077	-1.7417
O	-3.03984	1.62807	-0.272407
O	-1.25764	5.25758	-0.968473
O	-4.22736	5.12499	-0.355977
C	-5.29821	2.41467	-0.538493
H	-6.00732	3.10973	-0.080315
C	-4.88693	5.6875	-1.48366
H	-5.54087	6.47722	-1.10131
H	-5.48456	4.93789	-2.01488
C	-1.39587	6.61796	-0.598718
H	-2.44074	6.95204	-0.620535
H	-0.994254	6.80353	0.410886
O	-5.47925	2.56555	-1.93804
C	-4.77037	1.63224	-2.74685
H	-3.68999	1.82123	-2.74576
H	-4.93911	0.604968	-2.41188
Pd	-0.549535	0.21025	0.178018
N	-2.898	-0.952992	2.7997
C	-3.30468	0.447675	2.8664
H	-2.60195	1.05943	2.29861
H	-4.29072	0.549549	2.40148
H	-3.38403	0.831396	3.89895
C	-3.85778	-1.82337	3.48617
H	-3.92952	-1.59103	4.56314
H	-4.84897	-1.6905	3.03856
H	-3.57606	-2.87092	3.37407
C	-1.53228	-1.22117	3.10874
C	-0.77606	-0.341958	3.90136
C	-0.910018	-2.40401	2.63267
C	0.54927	-0.616026	4.23539
H	-1.22965	0.568238	4.27352
C	0.420436	-2.66462	2.98911
C	1.15757	-1.78489	3.78077
H	1.09991	0.089496	4.85155
H	0.882981	-3.57328	2.61482
H	2.18905	-2.01189	4.03695
C	-1.63744	-3.45713	1.86237
C	-2.18487	-3.29893	0.570931
C	-1.77536	-4.70481	2.50327
C	-2.88371	-4.37722	-0.004168
C	-2.45118	-5.76759	1.91111
C	-3.02011	-5.59934	0.648216
H	-3.32034	-4.25973	-0.990928
H	-2.54175	-6.71412	2.43697
H	-3.56334	-6.41092	0.172196
H	-1.35413	-4.82017	3.49804
P	-1.99201	-1.75284	-0.447186
C	-3.72423	-1.64024	-1.08336
C	-4.7198	-1.26208	-0.170341
C	-4.10157	-2.01869	-2.37929
C	-6.06472	-1.28604	-0.536228
H	-4.42699	-0.96534	0.828844
C	-5.45078	-2.03189	-2.74826
H	-3.34937	-2.31786	-3.10166
C	-6.43615	-1.67308	-1.82766
H	-6.82446	-0.996908	0.185344
H	-5.72744	-2.32842	-3.75655
H	-7.48405	-1.68742	-2.11401
H	-5.54462	1.39188	-0.222477
C	2.24636	4.00488	1.64229
C	0.709072	3.83733	1.60261
C	1.43972	1.7185	1.886
C	2.7539	2.54614	1.87722
H	2.63631	4.43638	0.713209
H	2.54813	4.66743	2.46207
H	3.45505	2.22402	1.10545
C	0.488728	2.69277	2.61116
H	-0.54498	2.33901	2.63651
H	0.814318	2.93961	3.63015
C	0.32441	3.1461	0.259006
C	0.872638	1.69792	0.451406
H	0.161476	4.76599	1.79242
H	1.54703	0.737847	2.35216
H	0.817613	3.6716	-0.570614
H	-4.16625	6.13421	-2.18527
H	-0.814044	7.20205	-1.31848
H	-5.15738	1.75029	-3.76362
C	5.44196	-1.39559	0.22257
C	4.19667	-2.19507	0.699589
C	3.05033	-1.14978	0.579632
C	4.89887	0.028525	0.001942
H	6.27973	-1.40208	0.92406
H	4.2561	-2.57003	1.72453
H	3.52632	-1.59682	-2.21049
H	4.99676	0.592833	0.940232
O	3.50443	-0.145676	-0.292797
Cl	1.52439	-1.82538	-0.079363
O	5.84416	-2.04667	-0.971248
O	4.11048	-3.29622	-0.169205
C	4.8854	-3.04357	-1.35066
C	4.00555	-2.53569	-2.49079
H	4.61814	-2.37251	-3.38354
H	3.22475	-3.26608	-2.71997
H	2.79751	-0.732184	1.55984
C	5.63096	-4.32316	-1.69848
H	4.91921	-5.11626	-1.94625
H	6.28469	-4.15346	-2.55884
H	6.23598	-4.63653	-0.843662
C	5.54948	0.824554	-1.12709
C	4.86214	2.16579	-1.39246
H	5.62499	0.197864	-2.01852
H	3.7853	2.1605	-1.21971
H	5.06775	2.51131	-2.41526
C	6.83339	2.60027	-0.319405
O	6.86104	1.20886	-0.713527
O	5.4738	3.01382	-0.423914
C	7.72389	3.3861	-1.2812
H	7.73546	4.44536	-1.00638
H	8.74636	2.99759	-1.24901
H	7.3507	3.28947	-2.30494
C	7.26282	2.73703	1.1346
H	8.28878	2.37818	1.25893
H	7.21385	3.78538	1.44421
H	6.59839	2.15054	1.77464
H	1.63584	1.42469	-0.283744
C	-1.05317	-2.34503	-1.93159
C	-0.494863	-3.62396	-2.06437
C	-0.790318	-1.38668	-2.93014
C	0.299678	-3.94096	-3.1705
H	-0.662175	-4.37537	-1.30093
C	-0.008935	-1.70895	-4.03794
H	-1.18729	-0.380261	-2.82684
C	0.542265	-2.9887	-4.16024
H	0.730081	-4.93565	-3.25213
H	0.181017	-0.956965	-4.79899
H	1.16196	-3.2365	-5.01781
H	3.26685	2.45759	2.84478
4-TS'
C	3.43817	-3.55164	-0.020368
C	2.13711	-2.8023	0.124407
C	1.9924	-1.49226	-0.182295
C	4.35482	-1.27832	-0.567149
C	4.41256	-2.77284	-0.901169
H	3.91203	-3.68742	0.96752
H	4.63366	-1.14364	0.489511
H	4.11353	-2.91765	-1.94508
O	3.02015	-0.76174	-0.73885
O	3.18391	-4.8489	-0.578103
O	5.74386	-3.24318	-0.681792
C	5.31306	-0.438624	-1.41236
H	6.32326	-0.584755	-1.02053
C	6.40861	-3.70704	-1.85046
H	7.41268	-4.01121	-1.53916
H	6.4808	-2.91893	-2.60854
C	4.00617	-5.87819	-0.057578
H	5.07196	-5.69318	-0.241713
H	3.85865	-6.00148	1.02798
O	5.38634	-0.803239	-2.78374
C	4.27154	-0.407872	-3.56745
H	3.35798	-0.950667	-3.29387
H	4.0784	0.670338	-3.46764
Pd	0.162217	-0.581852	-0.011321
N	1.42966	1.67599	3.48387
C	2.24816	0.629579	4.08633
H	2.03903	-0.339463	3.63017
H	3.29901	0.869042	3.90664
H	2.10239	0.549601	5.17705
C	1.95289	2.99519	3.85866
H	1.98512	3.11255	4.95466
H	2.96786	3.0937	3.46137
H	1.35344	3.80012	3.44501
C	0.037267	1.47419	3.47379
C	-0.531849	0.36727	4.14252
C	-0.853346	2.3639	2.80231
C	-1.9089	0.181535	4.23191
H	0.108674	-0.358061	4.62523
C	-2.23518	2.20436	3.0006
C	-2.78063	1.12388	3.69012
H	-2.29236	-0.690046	4.75513
H	-2.89766	2.95034	2.57005
H	-3.85644	1.02014	3.79334
C	-0.424804	3.54371	1.98685
C	0.343324	3.51319	0.793879
C	-0.833498	4.79604	2.49475
C	0.741968	4.74768	0.242989
C	-0.466904	5.99826	1.90175
C	0.351093	5.97308	0.773541
H	1.36848	4.75668	-0.63929
H	-0.795831	6.94063	2.33084
H	0.683074	6.89532	0.30518
H	-1.4205	4.80845	3.40855
P	0.921029	1.96685	-0.116778
C	2.75181	2.17509	0.108856
C	3.38547	1.41098	1.09545
C	3.51788	3.09379	-0.623602
C	4.73186	1.61142	1.40137
H	2.8197	0.638058	1.59519
C	4.87006	3.28803	-0.329347
H	3.07147	3.64945	-1.44201
C	5.47671	2.56219	0.697872
H	5.20561	1.00724	2.17103
H	5.44804	4.00435	-0.907135
H	6.52719	2.71579	0.929494
H	5.04243	0.62011	-1.30302
C	-0.254212	-4.93705	2.30723
C	0.96277	-4.01967	2.06055
C	-0.761446	-2.55527	2.05762
C	-1.45047	-3.9331	2.29933
H	-0.345491	-5.71081	1.53657
H	-0.17217	-5.4449	3.27541
H	-2.19174	-4.16622	1.52807
C	0.561258	-2.74716	2.82706
H	1.263	-1.92572	2.66471
H	0.421837	-2.90598	3.90373
C	0.911666	-3.52193	0.581483
C	-0.296987	-2.5428	0.591166
H	1.92331	-4.46949	2.33025
H	-1.38845	-1.71881	2.36302
H	0.732083	-4.37788	-0.081949
H	5.89369	-4.57742	-2.28402
H	3.7078	-6.8046	-0.557784
H	4.52469	-0.630826	-4.60818
C	-4.36222	0.920408	-0.425498
C	-2.92788	1.44648	-0.138594
C	-2.21571	0.234085	0.443908
C	-4.3722	-0.540157	0.065538
H	-5.12892	1.5075	0.092661
H	-2.9137	2.22069	0.633427
H	-2.66504	0.758203	-3.68438
H	-5.07733	-0.687661	0.885409
O	-3.06077	-0.744768	0.69609
Cl	-1.43162	-0.828351	-1.95625
O	-4.49053	1.04499	-1.82434
O	-2.46481	1.9793	-1.35011
C	-3.5831	2.06196	-2.2563
C	-3.13789	1.73974	-3.66788
H	-4.00903	1.7467	-4.33026
H	-2.41789	2.48435	-4.0112
H	-1.4386	0.328851	1.20681
C	-4.22381	3.44702	-2.12899
H	-3.49946	4.21515	-2.41628
H	-5.10015	3.52059	-2.77995
H	-4.53732	3.63906	-1.09724
C	-4.64258	-1.60204	-1.00804
C	-4.4909	-3.02676	-0.471178
H	-4.03637	-1.40476	-1.88965
H	-3.73583	-3.12924	0.30905
H	-4.2638	-3.7265	-1.28659
C	-6.72364	-2.63162	-0.739578
O	-6.0288	-1.51798	-1.34118
O	-5.77334	-3.27857	0.101011
C	-7.20239	-3.56116	-1.85494
H	-7.74109	-4.41507	-1.43219
H	-7.86752	-3.01952	-2.53423
H	-6.3495	-3.92985	-2.43199
C	-7.86006	-2.11409	0.130644
H	-8.57512	-1.55601	-0.480701
H	-8.38019	-2.94846	0.610955
H	-7.46119	-1.45313	0.905243
H	-1.08531	-2.80706	-0.114917
C	0.738386	2.39758	-1.90751
C	-0.034491	3.4359	-2.44065
C	1.4077	1.5322	-2.78953
C	-0.084836	3.64261	-3.82207
H	-0.61274	4.0797	-1.78934
C	1.34451	1.73113	-4.16702
H	1.97375	0.698369	-2.38904
C	0.606912	2.79662	-4.68996
H	-0.677342	4.46408	-4.21763
H	1.86921	1.05005	-4.83173
H	0.561562	2.95765	-5.76369
H	-1.97407	-3.92442	3.26348
F-β
C	-3.95874	-2.43643	-1.37208
C	-2.58885	-1.88988	-1.0505
C	-2.33877	-1.06564	-0.014036
C	-4.69736	-0.851746	0.413039
C	-4.87751	-2.25879	-0.163519
H	-4.41367	-1.89783	-2.22221
H	-4.92296	-0.112882	-0.37087
H	-4.59269	-2.99671	0.595245
O	-3.33479	-0.645887	0.833365
O	-3.82937	-3.81703	-1.72765
O	-6.23896	-2.43007	-0.558231
C	-5.60499	-0.564247	1.60482
H	-6.63011	-0.473312	1.23474
C	-6.95408	-3.39162	0.209662
H	-7.98223	-3.38976	-0.16444
H	-6.94963	-3.13807	1.27632
C	-4.77995	-4.27437	-2.67427
H	-5.80829	-4.19826	-2.30204
H	-4.71189	-3.70864	-3.61821
O	-5.64198	-1.57934	2.59321
C	-4.47898	-1.67406	3.40668
H	-3.61062	-2.04702	2.85296
H	-4.2223	-0.69352	3.83759
Pd	-0.287708	-0.580876	0.283668
N	0.530072	3.06495	-3.1523
C	0.198997	2.525	-4.46939
H	0.324625	1.4454	-4.49526
H	-0.852869	2.744	-4.67706
H	0.805873	2.96997	-5.27683
C	0.217059	4.50244	-3.14491
H	0.818195	5.04824	-3.89103
H	-0.841718	4.62863	-3.39213
H	0.385141	4.95126	-2.1718
C	1.77141	2.65596	-2.58901
C	2.6837	1.88322	-3.33713
C	2.13588	2.98239	-1.25091
C	3.91393	1.48098	-2.81867
H	2.44705	1.60559	-4.35621
C	3.40712	2.62603	-0.779055
C	4.29892	1.87406	-1.53973
H	4.57852	0.879849	-3.43266
H	3.68164	2.93421	0.22593
H	5.26815	1.59688	-1.13686
C	1.30012	3.84283	-0.363861
C	0.051632	3.50986	0.19914
C	1.81458	5.13888	-0.137809
C	-0.682032	4.52716	0.848277
C	1.09931	6.11351	0.546517
C	-0.180524	5.81254	1.01483
[truncated: 1,646 more rows]
